# Supplementary material for: Long-Term Trends in Human Parainfluenza Virus Types 1, 2, and 3 Infection in Korea (2007–2024)
Source: Pathogens. 2025 Nov 14;14(11):1159. doi: 10.3390/pathogens14111159 (PMC12655555; doi:10.3390/pathogens14111159)
Supplement: Supplementary file 1 [file pathogens-14-01159-s001.zip]

Archive with 1 entries (1 files):
- pathogens-3917143-supplementary.pdf
